# Supplementary material for: Kinetics overcome thermodynamics in primitive analogs of the reverse tricarboxylic acid cycle
Source: Chem Sci. 2026 Feb 4;17(12):6197–207. doi: 10.1039/d5sc05872d (PMC12869705; doi:10.1039/d5sc05872d)
Supplement: SC-017-D5SC05872D-s001 [file SC-017-D5SC05872D-s001.csv]

Reactant_SMILES	Product_SMILES	Barrier(kcal/mol)	Catalyst
O=C(C(CC(O)=O)=O)O.[H][H]	CC(=O)O.O=CC(=O)O	79.3003	No
O=C(C(CC(O)=O)=O)O.[H][H]	O=CC(=O)CC(=O)O.O	77.4787	No
O=C(C(CC(O)=O)=O)O.[H][H]	O=CCC(=O)C(=O)O.O	79.2558	No
O=C(C(CC(O)=O)=O)O.[H][H]	OC(=O)C[C@@H](C(=O)O)O	92.7395	No
O=C(C(CC(O)=O)=O)O.[H][H]	OC(=O)C[C@H](C(=O)O)O	74.9662	No
O=C(C(CC(O)=O)=O)O.[H][H]	OC(CC(=O)C(=O)O)O	88.561	No
O=C(C(CC(O)=O)=O)O.[H][H]	OC(CC(=O)C(=O)O)O.O	129.7463	Yes
OC(CC(O)C(O)=O)=O	CC(=O)O.O=CC(=O)O	78.1532	No
OC(CC(O)C(O)=O)=O	O=C1C[C@@H](O1)C(=O)O.O	51.1463	No
OC(CC(O)C(O)=O)=O	O=C1C[C@H](C(=O)O1)O.O	38.226	No
OC(CC(O)C(O)=O)=O	O=C=C(CC(=O)O)O.O	70.0271	No
OC(CC(O)C(O)=O)=O	O=C=C[C@H](C(=O)O)O.O	69.9945	No
OC(CC(O)C(O)=O)=O	O=CCC(=O)O.OC=O	80.2397	No
OC(CC(O)C(O)=O)=O	O=COC[C@H](C(=O)O)O	131.1619	No
OC(CC(O)C(O)=O)=O	O=C[C@@H]([C@H](C(=O)O)O)O	110.4375	No
OC(CC(O)C(O)=O)=O	OC(=C[C@H](C(=O)O)O)O	62.0347	No
OC(CC(O)C(O)=O)=O	OC(=O)/C=C(/C(=O)O)\O.[H][H]	82.3374	No
OC(CC(O)C(O)=O)=O	OC(=O)C(=C)O.OC=O	75.7035	No
OC(CC(O)C(O)=O)=O	OC(=O)C(=O)O.OC=C	74.5018	No
OC(CC(O)C(O)=O)=O	OC(=O)C=C.OC(=O)O	66.7779	No
OC(CC(O)C(O)=O)=O	OC(=O)CC(=C(O)O)O	67.9815	No
OC(CC(O)C(O)=O)=O	OC(=O)CC(=O)C(=O)O.[H][H]	77.7592	No
OC(CC(O)C(O)=O)=O	OC(=O)C[C@@H]1OC1(O)O	68.2852	No
OC(CC(O)C(O)=O)=O	OC(=O)C[C@H]1OC1(O)O	37.5345	No
OC(CC(O)C(O)=O)=O	OC(=O)O[C@@]1(O)C[C@H]1O	84.5569	No
OC(CC(O)C(O)=O)=O	OC(=O)O[C@]1(O)C[C@H]1O	83.9871	No
OC(CC(O)C(O)=O)=O	OC(=O)[C@@H]([C@H]1O[C@@H]1O)O	86.6703	No
OC(CC(O)C(O)=O)=O	OC(=O)[C@H](O)C.O=C=O	64.2554	No
OC(CC(O)C(O)=O)=O	OCC(=O)[C@H](C(=O)O)O	97.6315	No
OC(CC(O)C(O)=O)=O	OCCC(=O)O.O=C=O	65.8386	No
OC(CC(O)C(O)=O)=O	OO[C@@]1(O)[C@H](O)CC1=O	140.2124	No
OC(CC(O)C(O)=O)=O	OO[C@]1(O)C[C@H](C1=O)O	138.0807	No
OC(CCC(O)=O)O	O/C=C/CC(=O)O.O.O	57.8103	Yes
OC(CCC(O)=O)O	OC(COC(=C)O)O.O	102.1915	Yes
OC(CCC(O)=O)O	OC1(O)CCC1(O)O.O	84.7495	Yes
OC(CCC(O)=O)O	O[C@H]1CCC(O1)(O)O.O	37.2873	Yes
OC(CCC(O)=O)O	O/C=C/CC(=O)O.O	60.0392	No
OC(CCC(O)=O)O	O=C1CCC1(O)O.O	91.8334	No
OC(CCC(O)=O)O	O=CCCC(=O)O.O	39.4045	No
OC(CCC(O)=O)O	OC[C@H](CC(=O)O)O	95.8663	No
OC(CCC(O)=O)O	O[C@H]1CCC(=O)O1.O	49.6804	No
OC(CCC(O)=O)O	O[C@H]1CCC(O1)(O)O	42.9687	No
OC(CCC(O)=O)O	O/C=C/CC(=O)O.O.O	57.8103	Yes
OC(CCC(O)=O)O	OC(COC(=C)O)O.O	102.1915	Yes
OC(CCC(O)=O)O	OC1(O)CCC1(O)O.O	84.7495	Yes
OC(CCC(O)=O)O	O[C@H]1CCC(O1)(O)O.O	37.2873	Yes
O=CCCC(O)=O.O=C=O	O=CCC[C@@]1(O)OOC1=O	147.684	No
O=CCCC(O)=O.O=C=O	OOC(=O)C(=O)CCC=O	160.8251	No
OC(CCC(C(O)=O)=O)=O.O=C=O	OC(=O)CCC(=O)C(=O)OC(=O)O	63.3116	No
OC(CCC(C(O)=O)=O)=O.O=C=O	OOC(=O)C(=O)C(=O)CCC(=O)O	157.3387	No
OC(CC(C(C(O)=O)=O)C(O)=O)=O.[H][H]	O=CC(=O)[C@@H](C(=O)O)CC(=O)O.O	74.8645	No
OC(CC(C(C(O)=O)=O)C(O)=O)=O.[H][H]	O=CC[C@@H](C(=O)C(=O)O)C(=O)O.O	75.7367	No
OC(CC(C(C(O)=O)=O)C(O)=O)=O.[H][H]	O=C[C@@H](C(=O)O)CC(=O)O.OC=O	79.7345	No
OC(CC(C(C(O)=O)=O)C(O)=O)=O.[H][H]	O=C[C@H](C(=O)C(=O)O)CC(=O)O.O	75.3973	No
OC(CC(C(C(O)=O)=O)C(O)=O)=O.[H][H]	OC(=O)CCC(=O)O.O=CC(=O)O	76.6774	No
OC(CC(C(C(O)=O)=O)C(O)=O)=O.[H][H]	OC(=O)C[C@@H](C(=O)C(=O)O)C(O)O	78.6621	No
OC(CC(C(C(O)=O)=O)C(O)=O)=O.[H][H]	OC(C[C@@H](C(=O)C(=O)O)C(=O)O)O	80.9255	No
OC(CC(C(O)=O)C(O)C(O)=O)=O	OC(=O)CC(=C(O)O)[C@@H](C(=O)O)O	71.6781	No
OC(CC(C(O)=O)C(O)C(O)=O)=O	O=C=C([C@@H](C(=O)O)O)CC(=O)O.O	76.7684	No
OC(CC(C(O)=O)C(O)C(O)=O)=O	OC(=O)O[C@@]1(O)C[C@H]1[C@@H](C(=O)O)O	90.0337	No
OC(CC(C(O)=O)C(O)C(O)=O)=O	OC(=O)O[C@]1(O)C[C@H]1[C@@H](C(=O)O)O	91.3	No
OC(CC(C(O)=O)C(O)C(O)=O)=O	OC(=O)[C@H](C(C(=O)O)(C(=O)O)C)O	97.2085	No
OC(CC(C(O)=O)C(O)C(O)=O)=O	OC(=O)C(=C)[C@@H](C(=O)O)O.OC=O	103.4641	No
OC(CC(C(O)=O)C(O)C(O)=O)=O	O[C@H](C(=O)O)C=C.OC(=O)C(=O)O	106.8149	No
OC(CC(C(O)=O)C(O)C(O)=O)=O	OC(=O)/C=C\[C@@H](C(=O)O)O.OC=O	107.0032	No
OC(C/C(C(O)=O)=C/C(O)=O)=O.O	OC(=O)C/C(=C/C(=O)O)/C(O)(O)O.O	45.7491	Yes
OC(C/C(C(O)=O)=C/C(O)=O)=O.O	OC(=O)/C=C(\C(=O)O)/CC(O)(O)O.O	46.4545	Yes
OC(C/C(C(O)=O)=C/C(O)=O)=O.O	OC(=O)C/C(=C/C(O)(O)O)/C(=O)O.O	47.5407	Yes
OC(C/C(C(O)=O)=C/C(O)=O)=O.O	OC(=O)C[C@H]([C@H](C(=O)O)O)C(=O)O.O	50.0456	Yes
OC(C/C(C(O)=O)=C/C(O)=O)=O.O	OC(=O)C/C(=C/C(=O)O)/C(O)(O)O	54.0453	No
OC(C/C(C(O)=O)=C/C(O)=O)=O.O	OC(=O)/C=C(\C(=O)O)/CC(O)(O)O	54.1576	No
OC(C/C(C(O)=O)=C/C(O)=O)=O.O	OC(=O)C/C(=C/C(O)(O)O)/C(=O)O	54.8272	No
OC(C/C(C(O)=O)=C/C(O)=O)=O.O	OC(=O)CC(=C)C(=O)O.OC(=O)O	84.159	No
OC(C/C(C(O)=O)=C/C(O)=O)=O.O	OO[C@H](/C(=C\C(=O)O)/CC(=O)O)O.O	134.8385	Yes
OC(C/C(C(O)=O)=C/C(O)=O)=O.O	OO[C@@H](/C=C(\C(=O)O)/CC(=O)O)O.O	134.9646	Yes
OC(C/C(C(O)=O)=C/C(O)=O)=O.O	OO[C@@H](C/C(=C/C(=O)O)/C(=O)O)O.O	136.3639	Yes
OC(C/C(C(O)=O)=C/C(O)=O)=O.O	OO[C@H](/C=C(\C(=O)O)/CC(=O)O)O.O	136.5057	Yes
OC(C/C(C(O)=O)=C/C(O)=O)=O.O	OO[C@H](C/C(=C/C(=O)O)/C(=O)O)O.O	137.9483	Yes
OC(C/C(C(O)=O)=C/C(O)=O)=O.O	OO[C@@H](C/C(=C/C(=O)O)/C(=O)O)O	141.8865	No
OC(C/C(C(O)=O)=C/C(O)=O)=O.O	O=C/C=C(\C(=O)O)/CC(=O)O.OO.O	164.4621	Yes
OC(C/C(C(O)=O)=C/C(O)=O)=O.O	O=C/C(=C\C(=O)O)/CC(=O)O.OO.O	168.8408	Yes
OC(C(O)(CC(O)=O)CC(O)=O)=O	O=C(CC(=O)O)CC(=O)O.OC=O.O	72.3326	Yes
OC(C(O)(CC(O)=O)CC(O)=O)=O	OC(=O)CC(=C)C(=O)O.OC(=O)O.O	72.6363	Yes
OC(C(O)(CC(O)=O)CC(O)=O)=O	OC(=O)C[C@@]1(O)C[C@]1(O)OC(=O)O.O	88.0828	Yes
OC(C(O)(CC(O)=O)CC(O)=O)=O	OC(=O)C(=C)O.OC(=O)CC(=O)O.O	94.088	Yes
OC(C(O)(CC(O)=O)CC(O)=O)=O	OC(=O)O[C@]1(O)C[C@](C1)(O)C(=O)O.O	99.5661	Yes
OC(C(O)(CC(O)=O)CC(O)=O)=O	OO[C@@]1(O)C[C@](CC1=O)(O)C(=O)O.O	139.5146	Yes
OC(C(O)(CC(O)=O)CC(O)=O)=O	OO[C@]1(O)C(=O)C[C@]1(O)CC(=O)O.O	145.692	Yes
